# Supplementary material for: Preparation, Characterization, and Antioxidant Properties of Self-Assembled Nanomicelles of Curcumin-Loaded Amphiphilic Modified Chitosan
Source: Molecules. 2024 Jun 6;29(11):2693. doi: 10.3390/molecules29112693 (PMC11173681; doi:10.3390/molecules29112693)
Supplement: Supplementary file 1 [file molecules-29-02693-s001.zip]

Archive with 1 entries (1 files):
- molecules-2971664-supplementary.pdf
